# Supplementary material for: The Metabolic Vulnerability Index (MVX) in Subclinical Thyroid Disorders and Euthyroidism: A Cross-Sectional Exploratory Analysis from the ELSA-Brasil Study
Source: Metabolites. 2025 Sep 11;15(9):606. doi: 10.3390/metabo15090606 (PMC12471407; doi:10.3390/metabo15090606)
Supplement: Supplementary file 1 [file metabolites-15-00606-s001.zip]

Archive with 1 entries (1 files):
- metabolites-3741463-supplementary.pdf
